# Supplementary material for: Use of Droplet Digital PCR for Estimation of Fish Abundance and Biomass in Environmental DNA Surveys
Source: PLoS One. 2015 Mar 23;10(3):e0122763. doi: 10.1371/journal.pone.0122763 (PMC4370432; doi:10.1371/journal.pone.0122763)
Supplement: S1 MIQE checklist — (XLS) [file pone.0122763.s002.xls]

## Sheet: Sheet1
ITEM TO CHECK	IMPORTANCE	CHECKLIST
EXPERIMENTAL DESIGN
Definition of experimental and control groups	E	Control: A mesocosm without fish; Experimental: mesocosms with fish
Number within each group	E	Control: n=1, Experimental: n=11
Assay carried out by core lab or investigator's lab?	D	Investigator's Lab
Acknowledgement of authors' contributions	D	Yes
SAMPLE
Description	E	15 mL water samples from each mesocosm
Volume/mass of sample processed	D
Microdissection or macrodissection	E	N/A
Processing procedure	E	The water was taken from the center of the mesocosm at 5-cm water depth. Immediately after sampling, the 1.5 ml of 3 M sodium acetate (pH: 5.2) and 33 ml of absolute ethanol were added to the water samples, and then the tubes were stored at –20 °C until DNA extraction. In every sampling day, we took a blank of sample using 15-ml of the deionized water to check the absence of cross contamination t…
If frozen - how and how quickly?	E	N/A
If fixed - with what, how quickly?	E	N/A
Sample storage conditions and duration (especially for FFPE samples)	E	All concentrated samples were stored in 1.5-mL microtubes at –25°C.
NUCLEIC ACID EXTRACTION
Procedure and/or instrumentation	E	We used DNeasy blood and tissue kit (Qiagen, Hilden, Germany).
Name of kit and details of any modifications	E	We used DNeasy blood and tissue kit following the manufacturer's instructions.
Source of additional reagents used	D	N/A
Details of DNase or RNAse treatment	E	N/A
Contamination assessment (DNA or RNA)	E	Not Checked
Nucleic acid quantification	E	Quantification was performed using a Q5000 spectrophotometer (Tomy Degital Biology Co. Ltd., Tokyo, Japan) following the manufacturer's instructions.
Instrument and method	E
Purity (A260/A280)	D
Yield	D
RNA integrity method/instrument	E	N/A
RIN/RQI or Cq of 3' and 5' transcripts	E	N/A
Electrophoresis traces	D	N/A
Inhibition testing (Cq dilutions, spike or other)	E	Not Checked
REVERSE TRANSCRIPTION
Complete reaction conditions	E	N/A
Amount of RNA and reaction volume	E	N/A
Priming oligonucleotide (if using GSP) and concentration	E	N/A
Reverse transcriptase and concentration	E	N/A
Temperature and time	E	N/A
Manufacturer of reagents and catalogue numbers	D	N/A
Cqs with and without RT	D*	N/A
Storage conditions of cDNA	D	N/A
qPCR TARGET INFORMATION
If multiplex, efficiency and LOD of each assay.	E	N/A
Sequence accession number	E	Accession number is EU604680.
Location of amplicon	D	43...120 of EU604680
Amplicon length	E	78bp
In silico specificity screen (BLAST, etc)	E	The in silico specificity screen was performed using Primer-BLAST. As a result, 52 of 1016 hits were sequences of Cyprinus carpio and that two species in Lake Biwa [Mylopharyngodon piceus (6 hits) and Opsariichthys uncirostris uncirostris (1 hit)] could potentially be amplified with our primer set. Mylopharyngodon piceus is not thought to reproduce in Lake Biwa, and this species was only recorded…
Pseudogenes, retropseudogenes or other homologs?	D	Not Found
Sequence alignment	D	See Table S1 in Takahara et al. 2012 PLoS One 8:e56584
Secondary structure analysis of amplicon	D	Not Checked
Location of each primer by exon or intron (if applicable)	E	N/A
What splice variants are targeted?	E	N/A
qPCR OLIGONUCLEOTIDES
Primer sequences	E	CpCyB_496F (5’-GGTGGGTTCTCAGTAGACAATGC-3’) CpCyB_573R (5’-GGCGGCAATAACAAATGGTAGT-3’)
RTPrimerDB Identification Number	D	Not Submitted
Probe sequences	D**	CpCyB_550p probe (5’-FAM-CACTAACACGATTCTTCGCATTCCACTTCC-TAMRA-3’)
Location and identity of any modifications	E
Manufacturer of oligonucleotides	D	Invitrogen
Purification method	D	HPLC
qPCR PROTOCOL
Complete reaction conditions	E	Reactions were set up manually in a designated room using designated equipment.
Reaction volume and amount of cDNA/DNA	E	Reaction volume is 20 μL, and amount of DNA is 2 μL
Primer, (probe), Mg++ and dNTP concentrations	E	Each TaqMan reaction contained 900 nM primer and 125 nM TaqMan probe in 1× PCR master mix (TaqMan gene expression master mix; Applied Biosystems)
Polymerase identity and concentration	E	We used TaqMan gene expression master mix following the manufacturer's instructions.
Buffer/kit identity and manufacturer	E	We used TaqMan gene expression master mix following the manufacturer's instructions.
Exact chemical constitution of the buffer	D	N/A
Additives (SYBR Green I, DMSO, etc.)	E	N/A
Manufacturer of plates/tubes and catalog number	D	Microamp Fast 96 Well Reaction Plate (4346907 ) & Microamp Optical Adhesive Film (4311971) (Applied Biosystems)
Complete thermocycling parameters	E	2 min at 50°C, 10 min at 95°C, and 55 cycles of 15 s at 95°C and 60 s at 60°C.
Reaction setup (manual/robotic)	D	We performed following the manufacturer's instructions.
Manufacturer of qPCR instrument	E	StepOne-Plus™ Real-Time PCR system (Applied Biosystems, Foster City, CA, USA)
qPCR VALIDATION
Evidence of optimisation (from gradients)	D	Not Performed
Specificity (gel, sequence, melt, or digest)	E	The specificity of the primer-probe was tested by direct qPCR-amplicon sequence by Takahara et al. (2012) PLoS One 8:e56584.
For SYBR Green I, Cq of the NTC	E	N/A
Standard curves with slope and y-intercept	E	Slope: (-0.669)−(-1.16) , y-intercept: 27.3−41.4 [Ranges]
PCR efficiency calculated from slope	E	97.8−100.5% (Range)
Confidence interval for PCR efficiency or standard error	D	Standard error for PCR effciency = 0.399
r2 of standard curve	E	0.982−0.993 (Range)
Linear dynamic range	E	30−30,000
Cq variation at lower limit	E	The positive signals were detected from the two of three wells for one copy template.
Confidence intervals throughout range	D	Not Checked
Evidence for limit of detection	E	Because one copy of the DNA was detected in at least two wells in each triplicate, we defined the limit of detection for carp DNA as one copy.
If multiplex, efficiency and LOD of each assay.	E	N/A
DATA ANALYSIS
qPCR analysis program (source, version)	E	StepOne Software ver 2.0
Cq method determination	E	We performed according to default setting of Software above.
Outlier identification and disposition	E
Results of NTCs	E	Three wells of no-template negative control were adopted in all qPCR assays and showed no amplification.
Justification of number and choice of reference genes	E	N/A
Description of normalisation method	E	We used standard curve methods.
Number and concordance of biological replicates	D	N/A
Number and stage (RT or qPCR) of technical replicates	E	We performed in triplicate for each qPCR.
Repeatability (intra-assay variation)	E	For each sample, standard deviation (SD) for the Cq variance among replicates has been used to express intra-assay variation. The percentage of the samples with a SD < 1 is 100%.
Reproducibility (inter-assay variation, %CV)	D	0.38-105.7 %CV (Range)
Power analysis	D	N/A
Statistical methods for result significance	E	We performed according to default setting of Software above.
Software (source, version)	E	StepOne Software ver 2.0
Cq or raw data submission using RDML	D	Not Submitted
